# Supplementary material for: Effects of various factors on Doppler flow ultrasonic radial and coccygeal artery systolic blood pressure measurements in privately-owned, conscious dogs
Source: PeerJ. 2017 Mar 22;5:e3101. doi: 10.7717/peerj.3101 (PMC5364917; doi:10.7717/peerj.3101)
Supplement: Data S1 [file peerj-05-3101-s002.xlsx]

## Sheet: Database
Study Number	Name	age (yr)	gender	breed	weight (kg)	BCS (1-5) 1	BCS (1-5) 2	BCS (1-5) 3	BCS avg of 2&3	BCS (1.0-5.0) 1	BCS (1.0-5.0) 2	BCS (1.0-5.0) 3	BCS.0 avg of 2&3	MCS (0-3) 1	MCS (0-3) 2	MCS (0-3) 3	MCS avg of 2&3	Radial circumference (cm)	Radial cuff size	% Radial circumference	Tail circumference (cm)	Tail cuff size	% Tail circumference	First Pressure Site (T,P)	Initial HR (bpm)	Acclimation Radial start HR (bpm)	Acclimation Radial stop HR (bpm)	Acclimation tail start HR (bpm)	Acclimation tail stop HR (bpm)		Acclimation 1 start HR (bpm)	Acclimation 1 end HR (bpm)	Acclimation 1 start time	Acclimation 1 stop time	Acclimation 1 total time (min)	Acclimation 2 start HR (bpm)	Acclimation 2 end HR (bpm)	Acclimation 2 start time	Acclimation 2 stop time	Acclimation 2 total time (min)	Radial start time	Radial stop time	Radial total time (min)	Tail start time	Tail stop time	Tail total time (min)	Radial start HR (bpm)	Radial end HR (bpm)	Radial BP 1 (mmHg)
49	Quincy	8	MC	Dachshund	7	4	4	3	3.5	4	4	3.5	3.75	3	3	3	3	9.4	4	0.425532	6.8	3	0.441176	T	102	96	108	96	90		96	90	16:06:00	16:16:00	10	96	108	16:26:00	16:36:00	10	16:39:00	16:42:00	3	16:19:00	16:23:00	4	78	72	152
37	Raji	12	MC	Collie	31	1	1	1	1	1	1.5	1.5	1.5	0	0	0	0	12.4	5	0.403226	10.4	4	0.384615	P	180	180	180	168	168		180	180	20:44:00	20:54:00	10	168	168	09:06:00	09:16:00	10	08:59:00	09:04:00	5	09:20:00	09:25:00	5	168	156	118
21	Nino	12	MC	Rat Terrier	6.4	3	4	3	3.5	3.5	4	3.5	3.75	3	3	3	3	8.6	3	0.348837	5.9	2	0.338983	p	144	132	102	138	114		132	102	08:26:00	08:36:00	10	138	114	08:47:00	08:57:00	10	08:40:00	08:45:00	5	09:01:00	09:05:00	4	138	162	132
42	Chloe	5	FS	Pug	14.3	5	5	5	5	5	5	5	5	3	3	3	3	12	5	0.416667	11.4	5	0.438596	P	156	84	84	108	114		84	84	13:03:00	13:13:00	10	108	114	13:22:00	13:32:00	10	13:16:00	13:18:00	2	13:35:00	13:42:00	7	84	90	108
50	Mully	12	MC	Mix	40.6	3	3	4	3.5	2.5	3	3.5	3.25	3	2	3	2.5	16	9	0.5625	12.6	5	0.396825	P	96	90	90	72	78		90	90	11:24:00	11:34:00	10	72	78	11:45:00	11:55:00	10	11:38:00	11:42:00	4	11:58:00	12:03:00	5	84	78	108
45	Nash	10	MC	Greyhound	31	2	2	2	2	2.5	3	2.5	2.75	3	3	1	2	13	5	0.384615	7.9	3	0.379747	T	156	120	102	180	102		180	102	11:13:00	11:23:00	10	120	102	11:34:00	11:44:00	10	11:46:00	11:49:00	3	11:29:00	11:32:00	3	102	96	162
35	Barley Jack	8	MC	Mix	13.8	5	5	5	5	5	5	5	5	3	3	3	3	9.7	4	0.412371	9	4	0.444444	T	108	138	126	120	132		120	132	13:29:00	13:39:00	10	138	126	13:53:00	14:03:00	10	14:05:00	14:08:00	3	13:42:00	13:50:00	8	126	114	118
64	Molly	9	FS	Maltese	4.9	5	5	5	5	5	5	5	5	2	3	3	3	7.3	3	0.410959	6.5	3	0.461538	T	156	132	132	138	120		138	120	13:41:00	13:51:00	10	132	132	12:02:00	12:14:00	12	14:15:00	14:20:00	5	13:54:00	14:00:00	6	132	114	158
31	Daisy	13	FS	Mix	13.9	3	3	3	3	3	3	3	3	3	3	3	3	11.2	4	0.357143	8.6	3	0.348837	P	102	108	108	102	108		108	108	16:16:00	16:26:00	10	102	108	16:33:00	16:43:00	10	16:27:00	16:31:00	4	16:45:00	16:50:00	5	156	108	155
28	Petey	7	MC	Pomeranian	2.7	3	4	3	3.5	3.5	4	3	3.5	2	2	2	2	6.5	2	0.307692	5.6	2	0.357143	T	156	126	126	138	126		138	126	15:31:00	15:41:00	10	126	126	15:54:00	16:04:00	10	16:06:00	16:11:00	5	15:45:00	15:48:00	3	126	114	140
54	Molly	12	FS	Shih Tzu	8.5	5	5	5	5	5	5	5	5	3	3	2	2.5	9	4	0.444444	8.5	3	0.352941	P	126	132	120	114	114		132	120	16:20:00	16:30:00	10	114	114	16:38:00	16:48:00	10	16:32:00	16:34:00	2	16:51:00	16:54:00	3	102	108	130
27	Lily	13	FS	Mix	17.7	2	2	2	2	1.5	2	2	2	1	1	1	1	11.5	4	0.347826	12	5	0.416667	T	120	90	84	132	132		132	132	12:28:00	12:38:00	10	90	84	12:52:00	13:02:00	10	13:05:00	13:10:00	5	12:41:00	12:48:00	7	78	78	120
38	Jake	10	MC	Labrador retriever	33.2	3	3	4	3.5	3.5	3	3.5	3.25	2	1	1	1	15.5	9	0.580645	12.9	5	0.387597	T	138	126	132	120	120		120	120	12:02:00	12:16:00	14	126	132	12:29:00	12:39:00	10	12:42:00	12:47:00	5	12:19:00	12:26:00	7	126	114	108
68	Toby	11	MC	Cavalier King Charles Spaniel	10.5	5	5	5	5	5	5	5	5	1	3	1	2	8.4	3	0.357143	7.5	3	0.4	P	156	138	144	150	138		138	144	10:55:00	11:05:00	10	150	138	11:13:00	11:23:00	10	11:08:00	11:26:00	18	11:26:00	11:29:00	3	126	126	138
55	Bentley	7	MC	Mix	21.7	4	5	5	5	4.5	5	4.5	4.75	3	3	3	3	10.7	4	0.373832	10.8	4	0.37037	T	90	84	78	78	96		78	96	10:49:00	10:59:00	10	84	78	11:11:00	11:21:00	10	11:24:00	11:28:00	4	11:05:00	11:09:00	4	84	78	122
12	Stanley	3	MC	Mix	25.9	3	3	1	2	3.5	3	4	3.5	3	3	3	3	15	5	0.333333	12.4	5	0.403226	T	108	102	102	96	102		96	102	14:10:00	14:20:00	10	102	102	14:34:00	14:44:00	10	14:47:00	14:51:00	4	14:23:00	14:30:00	7	96	96	100
46	Peyton	10	MC	Basset Hound	26.8	4	4	4	4	4	3.5	4	3.75	2	2	1	1.5	15	5	0.333333	12.6	5	0.396825	P	126	120	96	138	96		120	96	13:05:00	13:15:00	10	138	96	13:32:00	13:42:00	10	13:22:00	13:28:00	6	13:45:00	13:50:00	5	114	126	150
39	Clancy	11	MC	Great Pyrenees	41.4	2	2	1	1.5	1.5	2	1	1.5	0	2	0	1	15.5	9	0.580645	11.7	5	0.42735	T	126	132	120	120	114		120	114	16:37:00	16:47:00	10	132	120	16:54:00	17:04:00	10	17:07:00	17:13:00	6	16:49:00	16:52:00	3	120	102	130
26	Pearl	7	FS	Beagle	11.5	3	3	3	3	3	3	3	3	3	3	3	3	11.1	4	0.36036	8.5	3	0.352941	P	96	90	90	90	72		90	90	15:18:00	15:28:00	10	90	72	15:37:00	15:47:00	10	15:31:00	15:35:00	4	15:50:00	15:53:00	3	90	78	132
59	Merlin	15	MC	Dachshund	14.3	1	2	1	1.5	1	1.5	4.5	3	0	1	0	0.5	8.5	3	0.352941	6.6	3	0.454545	T	126	108	120	114	126		114	126	12:04:00	12:15:00	11	108	120	12:25:00	12:35:00	10	12:37:00	12:40:00	3	12:18:00	12:22:00	4	108	108	105
53	Bella	6	FS	Italian Greyhound	8.5	4	4	4	4	4	4	3.5	3.75	3	3	3	3	6.6	2	0.30303	6.2	2	0.322581	P	108	102	78	90	48		102	78	15:31:00	15:41:00	10	90	40	15:48:00	15:58:00	10	15:44:00	15:47:00	3	16:03:00	16:08:00	5	60	54	125
70	Buster	8	MC	Alaskan Malamute	61.3	5	5	5	5	5	5	5	5	3	3	3	3	19	9	0.473684	17	9	0.529412	P	108	114	114	114	96		114	114	13:49:00	14:00:00	11	114	96	14:11:00	14:21:00	10	14:05:00	14:07:00	2	14:25:00	14:31:00	6	114	96	134
57	Delta	12	FS	Dalmation	25.7	5	5	5	5	4.5	5	4.5	4.75	1	2	1	1.5	12.2	5	0.409836	10.2	4	0.392157	P	102	114	96	102	84		114	96	14:40:00	14:50:00	10	102	84	15:01:00	15:11:00	10	14:54:00	14:57:00	3	15:14:00	15:17:00	3	108	96	148
40	Notty	6	FS	Pomeranian	2.3	4	4	4	4	4	4	3.5	3.75	2	3	3	3	6.6	2	0.30303	6	2	0.333333	T	96	96	84	96	84		96	81	11:28:00	11:39:00	11	96	84	11:48:00	23:58:00	10	12:02:00	12:05:00	3	11:42:00	11:45:00	3	84	84	112
58	Wishbone	11	MC	Jack Russell Terrier	7.1	2	2	2	2	2	2.5	2.5	2.5	3	3	2	2.5	8.5	3	0.352941	7.1	3	0.422535	T	126	102	96	90	78		102	96	17:32:00	17:53:00	21	90	78	17:53:00	18:03:00	10	18:06:00	18:10:00	4	17:45:00	17:49:00	4	72	66	155
32	Poly	12	FS	Mix	31.1	3	3	3	3	3	3	3.5	3.25	3	3	3	3	14.5	5	0.344828	11.2	5	0.446429	P	114	90	66	90	66		90	66	11:16:00	11:26:00	10	90	66	11:36:00	11:46:00	10	11:29:00	11:33:00	4	11:48:00	11:52:00	4	72	78	105
66	Chloe	6	FS	Unassigned	9.6	5	5	5	5	5	5	5	5	3	3	2	2.5	8.5	3	0.352941	11.7	5	0.42735	P	138	144	114	126	126		144	114	11:00:00	11:10:00	10	126	126	11:19:00	11:29:00	10	11:14:00	11:17:00	3	11:31:00	11:34:00	3	120	108	125
33	Harber	9	MC	Labrador retriever	48.4	5	5	5	5	5	5	5	5	3	3	2	2.5	16.5	9	0.545455	13.7	5	0.364964	T	84	90	84	90	84		90	84	15:08:00	15:18:00	10	90	84	15:33:00	15:43:00	10	15:46:00	15:51:00	5	15:25:00	15:30:00	5	96	84	130
5	Lia	9	FS	Mix	27.5	3	3	4	3.5	3	3.5	4	3.75	3	3	3	3	13.8	5	0.362319	11	4	0.363636	T	120	90	78	84	78		84	78	11:57:00	12:09:00	12	90	78	12:25:00	12:35:00	10	12:39:00	12:45:00	6	12:14:00	12:18:00	4	90	96	108
6	Elsa	10	FS	Mix	28.6	3	3	3	3	3	3.5	3	3.25	3	3	3	3	14.5	5	0.344828	11	4	0.363636	P	72	72	66	72	66		72	66	13:21:00	13:31:00	10	72	66	13:42:00	13:52:00	10	13:34:00	13:38:00	4	13:56:00	14:00:00	4	60	66	130
1	Cosmo	8	MC	Lab	28	3	3	3	3	3	3	2.5	2.75	3	3	3	3	14.5	5	0.344828	12.2	5	0.409836	p	72	68	64	68	60		68	64	10:33 am	10:44 am	11	68	60	10:56:00	11:07:00	11	10:46:00	10:51:00	5	11:10:00	11:17:00	7	56	56	100
2	Truffle	5	MC	Great Pyrenees	54.3	3	3	4	3.5	3.5	3	4	3.5	3	2	3	2.5	17.9	9	0.502793	16.5	9	0.545455	p	72	90	90	96	78		90	90	11:42:00	11:54:00	12	96	78	12:16:00	12:26:00	10	12:03:00	12:09:00	6	12:28:00	12:35:00	7	84	68	140
3	Riley	2	MC	Mix	19.1	3	3	3	3	3	3	3	3	3	2	3	2.5	12.5	4	0.32	9.3	3	0.322581	T	90	78	72	96	60		96	60	14:45:00	14:55:00	10	78	72	15:10:00	15:20:00	10	15:24:00	15:29:00	5	15:00:00	15:05:00	5	84	68	102
4	Jim	3	MC	Mix	4	2	2	2	2	2.5	2.5	2.5	3	2	3	3	3	6.6	2	0.30303	5.4	2	0.37037	P	84	84	72	84	84		84	72	15:57:00	16:08:00	11	84	84	16:20:00	16:30:00	10	16:10:00	16:16:00	6	16:32:00	16:37:00	5	102	84	130
8	Hope	10	FS	Stnd. Poodle	18.6	3	3	3	3	2.5	2.5	2.5	2.5	3	3	3	3	12.7	5	0.393701	10.5	4	0.380952	T	96	72	66	84	72		84	72	10:58:00	11:08:00	10	72	66	11:18:00	11:29:00	11	11:32:00	11:40:00	8	11:12:00	11:16:00	4	90	84	135
9	Mowgli	2	MC	Mix	20.9	3	3	3	3	3.5	3	3	3	3	3	3	3	12.3	5	0.406504	10	4	0.4	T	84	90	108	84	84		84	84	16:22:00	16:32:00	10	90	108	16:44:00	16:54:00	10	16:49:00	17:05:00	16	16:34:00	16:40:00	6	72	90	150
10	Edgar	6	MC	Mix	4.9	3	3	3	3	3	3	3.5	3.25	3	3	3	3	8.4	3	0.357143	6	2	0.333333	T	108	108	96	102	90		102	90	09:43:00	09:54:00	11	108	96	10:15:00	10:26:00	11	10:29:00	10:34:00	5	10:07:00	10:12:00	5	108	108	170
11	Billie	2	FS	Mix	18.8	3	3	3	3	3	3	3	3	3	3	3	3	11.5	5	0.434783	10.6	4	0.377358	P	114	114	108	126	114		114	108	10:39:00	10:50:00	11	126	114	11:04:00	11:15:00	11	10:52:00	10:59:00	7	11:17:00	11:24:00	7	114	114	128
14	Woodrow	8	MC	Mix	23.4	3	3	3	3	3.5	3	3.5	3.25	3	3	3	3	12.5	5	0.4	9.9	4	0.40404	P	78	72	54	60	54		72	54	11:12:00	11:23:00	11	60	54	11:40:00	11:50:00	10	11:26:00	11:36:00	10	11:54:00	12:00:00	6	66	54	148
15	Shiloh	2	FS	Bouvier Des Flandres	33.8	3	3	3	3	3.5	3	3	3	3	3	3	3	13.9	5	0.359712	11.4	4	0.350877	T	72	78	66	90	84		90	84	14:33:00	14:43:00	10	78	66	14:54:00	15:04:00	10	15:08:00	15:12:00	4	14:46:00	14:50:00	4	78	66	130
16	Abby	1	FS	Mix	13.5	3	3	3	3	3	3	3	3	3	3	3	3	11.1	4	0.36036	8.5	3	0.352941	P	96	120	96	102	90		120	96	15:27:00	15:37:00	10	102	90	15:46:00	15:56:00	10	15:39:00	15:44:00	5	15:59:00	16:03:00	4	96	96	100
17	Oliver	3	MC	Mix	5.3	4	4	4	4	4	3.5	4	3.75	3	3	3	3	8	3	0.375	5.8	2	0.344828	P	138	126	120	120	102		126	120	10:48:00	10:58:00	10	120	102	11:13:00	11:23:00	10	11:01:00	11:10:00	9	11:25:00	11:29:00	4	114	126	115
19	Jeffrey	4	MC	Mix	33.5	4	4	4	4	4	4	3.5	3.75	3	3	3	3	15.5	5	0.322581	12.4	5	0.403226	T	102	90	90	102	78		102	78	14:46:00	14:56:00	10	90	90	15:10:00	15:21:00	11	15:26:00	15:31:00	5	15:01:00	15:07:00	6	84	84	150
20	Blueberry	10	FS	Mix	2.8	4	4	3	3.5	4	4	3.5	3.75	3	3	3	3	6.2	2	0.322581	4.9	2	0.408163	T	108	84	78	90	84		90	84	15:41:00	15:51:00	10	84	78	16:01:00	16:12:00	11	16:15:00	16:18:00	3	15:55:00	15:58:00	3	90	84	100
22	Chloe	7	FS	Mix	18.8	3	4	3	3.5	3	3.5	3.5	3.5	3	3	3	3	13.4	5	0.373134	10.2	4	0.392157	p	96	78	72	78	72		78	72	12:04:00	12:14:00	10	78	72	12:23:00	12:35:00	12	12:40:00	12:45:00	5	12:17:00	12:21:00	4	78	60	90
24	Anna	7	FS	Border Collie	16.2	4	3	3	3	3.5	3.5	3.5	3.5	3	3	3	3	11	4	0.363636	8.2	3	0.365854	P	84	76	64	72	68		76	64	11:45:00	11:55:00	10	72	68	12:09:00	12:19:00	10	12:00:00	12:03:00	3	12:25:00	12:29:00	4	78	90	120
25	Cyd	6	FS	Border Collie	16.8	4	4	4	4	4	4	4	4	3	3	3	3	10	4	0.4	7.6	3	0.394737	T	104	80	76	92	80		92	80	13:52:00	14:02:00	10	80	76	14:14:00	14:24:00	10	14:28:00	14:34:00	6	14:06:00	14:10:00	4	90	102	138
29	Toast	14	FS	Mix	23.5	4	3	3	3	3.5	3	4	3.5	2	2	2	2	11.5	5	0.434783	12.2	5	0.409836	T	120	132	132	120	96		120	96	12:17:00	12:27:00	10	132	132	12:41:00	12:51:00	10	12:53:00	12:57:00	4	12:30:00	12:38:00	8	114	108	92
30	Joey	4	MC	Mix	7.5	4	4	4	4	4	4	3.5	3.75	3	3	3	3	9.3	3	0.322581	7.5	3	0.4	P	102	114	72	90	66		114	72	14:23:00	14:33:00	10	90	66	14:43:00	14:53:00	10	14:35:00	14:41:00	6	14:55:00	15:01:00	6	108	108	152
34	Bailey	10	MC	Cardigan Welsh Corgi	19.5	5	4	5	4.5	4.5	4.5	4.5	4.5	2	2	2	2	14.2	5	0.352113	11.5	5	0.434783	P	114	114	102	114	96		114	102	12:31:00	12:41:00	10	114	96	12:49:00	12:59:00	10	12:43:00	12:46:00	3	13:02:00	13:07:00	5	96	90	150
36	Peri	6	MC	Shiba Inu	7.3	4	4	3	3.5	4	4	3.5	3.75	3	3	3	3	8.5	3	0.352941	7.7	3	0.38961	T	114	108	108	108	84		108	84	16:07:00	16:17:00	10	108	108	16:25:00	16:35:00	10	16:37:00	16:41:00	4	16:19:00	16:23:00	4	108	84	108
44	Angus	12	MC	West Highland White Terrier	9.4	4	4	4	4	4	4.5	4	4.25	3	3	3	3	9.5	4	0.421053	7.4	3	0.405405	P	84	96	96	84	72		96	96	14:15:00	14:25:00	10	84	72	14:34:00	14:44:00	10	14:28:00	14:31:00	3	14:46:00	14:49:00	3	84	72	135
48	Chloe	11	FS	Mix	23.4	5	5	5	5	5	5	4.5	4.75	3	3	3	3	10.5	4	0.380952	12.9	5	0.387597	T	174	156	144	168	156		168	156	14:09:00	14:19:00	10	156	144	14:32:00	14:42:00	10	14:45:00	14:48:00	3	14:25:00	14:29:00	4	156	138	165
52	Sigi	7	FS	Bernese Mountain Dog	52.9	5	5	5	5	5	5	5	5	3	3	2	2.5	17.1	9	0.526316	18.9	9	0.47619	P	126	114	84	138	102		114	84	14:16:00	14:26:00	10	138	102	14:39:00	14:49:00	10	14:30:00	14:34:00	4	14:56:00	14:59:00	3	96	90	142
56	Storm	12	MC	Golden Retriever	44.1	4	4	4	4	4.5	4.5	4.5	4.5	2	3	1	2	16.9	9	0.532544	15	9	0.6	T	108	102	120	96	84		96	84	12:09:00	12:19:00	10	102	120	12:32:00	12:42:00	10	12:47:00	12:53:00	6	12:23:00	12:29:00	6	78	72	122
60	Pinto	4	MC	Chihuahua	2.7	2	2	2	2	2.5	2.5	2	2.25	2	2	1	1.5	6.9	3	0.434783	4.4	2	0.454545	P	120	114	108	132	120		114	108	13:30:00	13:40:00	10	132	120	13:53:00	14:04:00	11	13:46:00	13:48:00	2	14:08:00	14:12:00	4	120	126	122
61	Bella	5	FS	Collie	18.6	4	4	4	4	4	4.5	3.5	4	3	3	2	2.5	11.7	5	0.42735	9.8	4	0.408163	T	114	96	72	84	90		84	90	12:16:00	12:26:00	10	96	72	12:36:00	12:46:00	10	12:49:00	12:54:00	5	12:30:00	12:32:00	2	114	108	140
62	Leon	8	MC	Red Bone Hound	36.6	4	5	4	4.5	4.5	4.5	3.5	4	3	3	3	3	14.5	9	0.62069	11.7	5	0.42735	P	126	108	108	120	114		108	108	14:14:00	14:27:00	13	120	114	14:49:00	14:59:00	10	14:36:00	14:45:00	9	15:01:00	15:04:00	3	108	90	118
63	Eliza	11	FS	Mix	6.7	4	4	4	4	4.5	4.5	3.5	4	3	2	2	2	8.8	3	0.340909	5.8	2	0.344828	T	102	90	78	90	84		90	84	11:06:00	11:16:00	10	90	78	11:26:00	11:36:00	10	11:41:00	11:46:00	5	11:21:00	11:24:00	3	78	84	155
65	Nash	11	MC	Great Pyrenees	50.4	4	5	3	4	4	5	3	4	2	1	1	1	14.5	9	0.62069	13.7	9	0.656934	P	90	90	78	90	84		90	78	16:00:00	16:10:00	10	90	84	16:22:00	16:32:00	10	16:15:00	16:18:00	3	16:35:00	16:38:00	3	66	66	95
67	Little Bit	14	MC	Beagle	13.8	5	5	5	5	5	5	5	5	2	3	1	2	11.1	4	0.36036	10.4	4	0.384615	T	138	96	102	114	114		114	114	12:05:00	12:15:00	10	96	102	12:25:00	12:35:00	10	12:38:00	12:44:00	6	12:19:00	12:23:00	4	96	96	138
69	Belle	12	FS	Cocker Spaniel	11.7	5	5	5	5	4.5	5	4.5	4.75	2	2	2	2	9.8	4	0.408163	8.5	3	0.352941	T	90	78	60	78	72		78	72	12:52:00	13:02:00	10	78	60	13:14:00	13:24:00	10	13:26:00	13:30:00	4	13:07:00	13:13:00	6	66	66	128
[truncated: 22 more columns]

## Sheet: Codes
	BCS/MCS		First pressure site
0		0
1	Mooney	1	Paw
2	Whittemore	2	Tail
3	Mawby
